# Supplementary material for: Design and experiment of a bionic drag-reducing digger for tuberous crops under heavy soil conditions
Source: PLoS One. 2025 Feb 25;20(2):e0318526. doi: 10.1371/journal.pone.0318526 (PMC11856321; doi:10.1371/journal.pone.0318526)
Supplement: S1 Table — (XLSX) [file pone.0318526.s006.xlsx]

## Sheet: Sheet1
time(s)	1km/h	2km/h	3km/h
5.15014	0	0	0
5.25005	2162.01	2260.21	2333.84
5.35013	2214.06	2332.32	2395.63
5.45003	2255.52	2393.2	2456.67
5.56013	2268.9	2415.97	2525.93
5.66004	2310.28	2457.91	2535.74
5.76012	2335.92	2484.14	2616.09
5.86003	2342.22	2528.5	2620.32
5.9601	2372.32	2537.83	2643.23
6.06001	2375.62	2567.36	2672.58
6.16009	2392.96	2599.93	2693.43
6.26016	2410.09	2623.1	2702.48
6.36007	2445.34	2649.44	2743.75
6.46015	2448.95	2658.57	2756.06
6.57008	2491.28	2646.41	2796.99
6.67016	2492.08	2661.44	2848.54
6.77006	2550.91	2704.17	2871.97
6.87014	2542.34	2726.59	2938.26
6.97005	2531.66	2759.44	2951.65
7.07013	2553.17	2775.76	2972.64
7.17003	2512.37	2732.68	2926.48
7.27011	2564.79	2823.48	3018.56
7.37002	2528.47	2769.36	2968.33
7.47009	2493.83	2728.55	2934.78
7.58002	2537.65	2774.83	2971.26
7.6801	2572.98	2819.65	2998.54
7.78001	2485.14	2754.93	2951.68
7.88009	2546.28	2801.74	3004.93
7.98016	2521.96	2743.86	2942.84
8.08007	2530.85	2765.29	2965.49
8.18015	2583.46	2826.38	3023.76
8.28005	2559.18	2798.46	2987.63
8.38013	2497.62	2736.53	2929.55
8.48004	2568.39	2757.14	2959.17
8.59014	2549.28	2792.86	2993.29
8.69005	2524.74	2724.97	2937.65
8.79012	2575.86	2781.64	2982.48
8.89003	2532.58	2770.46	2970.13
8.99011	2562.74	2812.37	3015.84
9.09002	2519.55	2752.69	2953.37
9.19009	2536.93	2741.93	2945.79
9.29017	2578.26	2806.27	2996.84
9.39008	2506.48	2729.54	2931.25
9.49015	2492.38	2795.32	2989.56
9.60008	2541.66	2821.79	3019.44
9.70016	2517.85	2768.49	2967.85
9.80007	2554.94	2739.76	2938.47
9.90015	2527.86	2587.53	2784.29
9.95	2298.55	2315.94	2512.77
10	0	0	0
