# Supplementary material for: Design and experiment of a bionic drag-reducing digger for tuberous crops under heavy soil conditions
Source: PLoS One. 2025 Feb 25;20(2):e0318526. doi: 10.1371/journal.pone.0318526 (PMC11856321; doi:10.1371/journal.pone.0318526)
Supplement: S2 Table — (XLSX) [file pone.0318526.s007.xlsx]

## Sheet: Sheet1
time(s)	vibration frequency(3Hz)	vibration frequency(4Hz)	vibration frequency(5Hz)	vibration frequency(6Hz)
5.05007	0	0	0	0
5.15015	210.5	2570.95	82.9173	2250.01
5.25006	1452.7	2471.8	860.71	2156.05
5.35013	1108.11	2202.8	1286.51	2229.66
5.45004	2799.18	2764.14	1410.28	2545.89
5.56014	1297.11	3463.72	1663.75	1998.3
5.66005	3328.09	2975.49	1898.33	2402.47
5.76013	1179.51	2511.37	1292.8	2618.29
5.86003	3604.84	2317.39	2198.41	1782.94
5.96011	1178.35	2113.97	1353.77	1797.11
6.06002	3030.55	2888.57	2004.03	2447.72
6.1601	1211.84	3427.61	1443.77	1855.01
6.26	3463.33	3179.13	2019.75	2073.37
6.36008	1243.89	2745.31	2189.1	2570.46
6.46016	2885.01	2564.57	2608.9	2021.51
6.57009	1435.66	2074.61	1861.87	2228.46
6.67017	2926.19	2893.07	2629.46	2316.39
6.77007	1422.01	3646.36	1818.79	2083.45
6.87015	3960.63	2876.29	2782.98	1773.41
6.97006	1422.21	2526.48	2835.17	2261.73
7.07014	3914.19	2362.5	2118.84	1891.83
7.17004	1461.98	2202.03	2685.54	1774.47
7.27012	3022.13	2626.51	2248.1	2981.99
7.37003	1515.13	3104.21	2755.11	1880.2
7.4701	3394.98	2895.8	2277.43	2241.1
7.58004	1230.14	2594.17	2913.6	2701.65
7.68011	3401.05	2231.37	2912.4	1872.09
7.78002	1692.21	2133.4	2702.42	2000.26
7.8801	3321.46	2976.31	2944.02	2375.57
7.98	1330.35	3756.26	2326.17	1808.18
8.08008	4281.73	2914.03	2841.53	1951.85
8.18016	1637.16	2566.58	3213.4	2621.92
8.28007	4748.68	2271.76	2800	1992.39
8.38014	1649.78	2234.83	2090.63	1922.92
8.48005	5121.92	2689.83	3211.97	2716.62
8.59015	1782.74	3296.89	2944.74	1927.92
8.69006	3809.31	3044	4463.71	2765.84
8.79014	4532.73	2732.42	2535.91	2990.37
8.89004	3870.5	2225.72	3273.7	1863.13
8.99012	4465.63	2402.73	2763.54	2044.65
9.09003	5345.5	2743.85	3879.29	4395.01
9.19011	3914.07	4359.48	2803.96	1885.97
9.29001	4059.44	5202.7	4070.17	2978.28
9.39009	3950.35	3623.46	4050.7	4210.92
9.49017	3857.56	2282.2	4374.65	1942.5
9.6001	3051.67	2529.2	3388.08	2505.8
9.70001	2953.03	3563.32	2754.33	3462.95
9.80008	2826.54	6152.88	2752.5	2021.37
9.90016	1501.17	2906.57	2175.86	2705.99
9.95	1206	1820	980.5	640
10.0001	0	0	0	0
