# Supplementary material for: Design and experiment of a bionic drag-reducing digger for tuberous crops under heavy soil conditions
Source: PLoS One. 2025 Feb 25;20(2):e0318526. doi: 10.1371/journal.pone.0318526 (PMC11856321; doi:10.1371/journal.pone.0318526)
Supplement: S3 Table — (XLSX) [file pone.0318526.s008.xlsx]

## Sheet: Sheet1
time(s)	ordinary flat shovel	plane triangular shovel	bionic shovel
5.05007	0	0	82.9173
5.15015	644.641	102.689	860.71
5.25006	885.242	1233.45	1286.51
5.35013	2563.39	1209.3	1410.28
5.45004	1293.22	1182.04	1663.75
5.56014	3100.37	1671.86	1898.33
5.66005	1779.37	1643.24	1292.8
5.76013	2067.35	1242.06	2198.41
5.86003	3345.82	3287.06	1353.77
5.96011	1870.44	2824.36	2004.03
6.06002	3682.78	3594.67	1443.77
6.1601	2284.63	3857.84	2019.75
6.26	2516.21	4280.79	2189.1
6.36008	4126.51	4400	2608.9
6.46016	2628.37	4468.11	1861.87
6.57009	4576.06	3953.38	2629.46
6.67017	2965.5	4406.39	1818.79
6.77007	3152.74	4568.48	2782.98
6.87015	4418.25	4533.89	2835.17
6.97006	2718.21	3715.38	2118.84
7.07014	4820.33	3983.62	2685.54
7.17004	3460.31	5842.2	2248.1
7.27012	3884.97	4417.96	2755.11
7.37003	4328.03	4237.04	2277.43
7.4701	3547.23	3093.85	2913.6
7.58004	2898.12	4574.58	2912.4
7.68011	3214.13	5149.22	2702.42
7.78002	2392.94	3580.75	2944.02
7.8801	5417.8	4809.45	2326.17
7.98	3550.32	3214.32	2841.53
8.08008	5354.34	4614.77	3213.4
8.18016	3671.34	3973.97	2800
8.28007	4110.29	5046.2	2090.63
8.38014	4870.97	3791.06	3211.97
8.48005	3830.39	5086.9	2944.74
8.59015	5435.09	3443.81	4463.71
8.69006	3712.89	5017.4	2535.91
8.79014	3887.22	3473.4	3273.7
8.89004	4838.8	4559.8	2763.54
8.99012	4940.54	4519.5	3879.29
9.09003	4078.79	3377.2	2803.96
9.19011	4358.07	4801.07	4070.17
9.29001	3891.46	3923.71	4050.7
9.39009	3682.79	4481.5	4374.65
9.49017	3396.63	3270.35	3388.08
9.6001	3611.2	3887.04	2754.33
9.70001	2211.18	848.494	2752.5
9.80008	1029.88	2800.94	2175.86
9.90016	2637.24	1001.46	980.5
10.0001	0	0	0
